# Supplementary material for: Biosynthesis of Gold Nanostructures and Their Virucidal Activity Against Influenza A Virus
Source: Int J Mol Sci. 2025 Feb 24;26(5):1934. doi: 10.3390/ijms26051934 (PMC11899802; doi:10.3390/ijms26051934)
Supplement: Supplementary file 1 [file ijms-26-01934-s001.zip]

Archive with 1 entries (1 files):
- ijms-3459216-supplementary.pdf
